# Supplementary material for: Graphene-Based Coating to Mitigate Biofilm Development in Marine Environments
Source: Nanomaterials (Basel). 2023 Jan 18;13(3):381. doi: 10.3390/nano13030381 (PMC9919625; doi:10.3390/nano13030381)
Supplement: Supplementary file 1 [file nanomaterials-13-00381-s001.zip]

Archive with 1 entries (1 files):
- nanomaterials-2144708-supplementary.pdf
